# Supplementary material for: Well-Aerated Lung and Mean Lung Density Quantified by CT at Discharge to Predict Pulmonary Diffusion Function 5 Months after COVID-19
Source: Diagnostics (Basel). 2022 Nov 23;12(12):2921. doi: 10.3390/diagnostics12122921 (PMC9776504; doi:10.3390/diagnostics12122921)
Supplement: Supplementary file 1 [file diagnostics-12-02921-s001.zip]

Archive with 1 entries (1 files):
- diagnostics-2003871-supplementary.pdf
